# Supplementary material for: Hypersensitivity of Primordial Germ Cells to Compromised Replication-Associated DNA Repair Involves ATM-p53-p21 Signaling
Source: PLoS Genet. 2014 Jul 10;10(7):e1004471. doi: 10.1371/journal.pgen.1004471 (PMC4091704; doi:10.1371/journal.pgen.1004471)
Supplement: Table S3 — Histopathology of Fancm mutant mice. (XLS) [file pgen.1004471.s006.xls]

## Sheet: Table3
Table S3. Histopathology of Fancm mutant mice
Animal	Age (wks)	Genotype	Sex	Histopathology	Tumor
17251	54	WT	F	Ovary - follicular cyst; spleen - red pulp mildly expanded by extramedullary heperplasia (EMH) and abundant hemosiderin laden macrophages, white pulp also mildly hyperplastic; uterus - mild cystic endometrial hyperplasia and dilation of lumen
13116	45	WT	F	Follicular cyst
11125	81	WT	F	ovary - 2 small follicular cysts
16096	80	WT	F	Follicular cyst and hemorrhagic cyst
2611	106	C4/+	F	Epithelial Tumor	X
13894	81	C4/+	F	one fluid filled cyst on each ovary
13896	81	C4/+	F	Follicular cysts	X
21225	66	C4/+	F	Ovarian Teratoma	X
21226	66	C4/+	F	uterine edema, adrenal gland tumor?, small spleen, small black tumors on lung
404	46	C4/+	F	uterus - some proteinaceous fluid and neuts in lumen
11123	81	C4/+	F	uterus - unilateral hydro/mucometra; cystic endometrial hyperplasia, potential adenomyosis
13118	45	C4/+	F	ovary - multifocal mineralized follicles unilateral;	X
14389	75	C4/+	F	Liver Tumor
14391	75	C4/+	F	1 fluid cyst on each, fluid filled uterus, but not too enlarged, there ma have been a small mammary tumor.
14652	83	C4/+	F	Follicular cyst
14964	81	C4/+	F	Hemorrhagic ovarian cyst	X
15364	80	C4/+	F	ovary - large follicular cyst; uterus - multifocal perivascular lymphoid aggregates; liver - multifocal perivascular lymphoid aggregates; cervical lymph node - paracortex expanded by sheets of lymphocytes, small cell lymphoma	X
15868	50	C4/+	F	ovary - unilateral follicular cyst; uterus - abundant nondegenerate neutrophils in glands, endometrium, lumen; liver - mild multifocal emh
16095	80	C4/+	F	liver - hepatocellular carcinoma and hematoma;	X
#154	102	C4/+	F	adrenal - mild subcapsular cell hyperplasia;liver - mild multifocal EMH and necrotizing hepatitis; mammary gland - mild lymphoid infiltrates; spleen - moderate hemosiderin in white and red pulp
11108	95	C4/+	F	Ovary - tubulostroma hyperplasia; liver - large biliary cyst with peripheral inflammatory infiltrates
11110	95	C4/+	F	Liver, spleen - histiocytic sarcoma; kidney - mineral in distal collecting ducts, mild multifocal tubular ectasia and proteinosis; adrenal gland - locally extensive moderate subscapsular cell hyperplasia; ovary and uterus - some neoplastic cells in peripheral adipose;brain - multifocal mineralized blood vessels in brainstem and thalamus	X
11118	81	C4/+	F	ovary - paraovarian cyst; mineralized follicles; mammary gland adenocarcinoma	X
11119	81	C4/+	F	ovary - follicular cyst;
17247	54	XH/+	F	Uterus - mild hydrometra
2708	58	C4/C4	F	Basisquamous carcinoma	X
17817	24	C4/C4	F	Uterine Tumor	X
21223	66	C4/C4	F	cystic ovary, edema, start of a liver tumor, cyst on kidney, brown hair stripes, intestinal tumors, small lump on tail	X
402	46	C4/C4	F	endometrial hyperplasia-adenoma based on size(UT), Ov-cavernous sinuses that may have lead to the corpora hemorrhagia	X
3368	85	C4/C4	F	Mammary or epithelial tumor	X
11124	81	C4/C4	F	ovary - multiple cysts compressing and distorting ovarian architecture, Liver and Lung adenoma	X
13117	45	C4/C4	F	Skin Tumor, hemorrhagic ovarian cyst	X
14390	75	C4/C4	F	Uterine Tumor, skin tumor, follicular cysts	X
14650	83	C4/C4	F	Mammary Tumor	X
14965	81	C4/C4	F	Mammary Tumor, follicular cysts	X
14967	81	C4/C4	F	Liver Tumor	X
16097	80	C4/C4	F	Uterine Tumor, follicular cysts	X
19169	24	C4/C4	F	Follicular cyst
#155	102	C4/C4	F	Brain and epithelial tumors	X
11113	99	C4/C4	F	Multiple small liver tumors, mammary tumor	X
11116	81	C4/C4	F	caverous hemoraghioma cysts, and paraovarium cyst in second ovary. Tumor-secratory mammary adenocarcinoma	X
11117	81	C4/C4	F	tubularstromal adenoma/carcinoma low grade, bloody cystic oavary- another potentian tubular stromal carcinoma, UT-polypoid adenoma, endometric hypersplasia, Lung- 2 early adenomas	X
17248	54	C4/XH	F	Spleen - mild lymphoid hyperplasia; ovary - large (9 mm) follicular cyst with mineralization
20397	31	C4/XH	F	Spleen - mild lymphoid hyperplasia
20692	26	C4/XH	F	Uterus - some hemosiderin laden macrophages in wall; spleen - mild lymphoid hyperplasia, many hemosiderin laden macrophages in white pul
20761	21	C4/XH	F	Spleen - lymphoid hyperplasia, mild increase in EMH
21003	21	C4/XH	F	Bone tumor on Jaw 7X11mm	X
16802	52	WT	M	Liver Adenoma	X
17877	55	WT	M	Islet cell tumor	X
13115	85	WT	M	Liver Tumor	X
13113	85	WT	M	Liver Tumor	X
13889	72	C4/+	M	Liver Tumor	X
14199	80	C4/+	M	Liver Tumor	X
11307	89	C4/+	M	liver - focal adenoma	X
11311	89	C4/+	M	preputial gland - keratin filled cyst, focal suppurative and granulomatous inflammation; liver - multifocal areas of mineralization surrounded by fibrous connective tissue
14388	69	C4/+	M	Liver Tumor	X
14648	83	C4/+	M	liver - hepatocellular carcinoma and hematoma	X
14960	81	C4/+	M	liver - hepatocellular carcinoma	X
14646	83	C4/+	M	liver - hepatocellular carcinoma	X
14200	80	C4/C4	M	Lung Tumor	X
11310	89	C4/C4	M	liver - hepatocellular carcinoma;	X
13984	80	C4/C4	M	kidney - mild multifocal tubular mineralization; liver - multiple adenomas	X						-
13985	80	C4/C4	M	lung - multifocal peribronchiolar and perivascular lymphoid aggregates
14647	83	C4/C4	M	liver - hepatocellular carcinoma	X
15359	80	C4/C4	M	testis - mineralized and sclerotic
16092	80	C4/C4	M	haired skin - focal pyogranulomatous inflammation and sebaceous gland hyperplasia (is this near the ear?; lymph nodes, moderately reactive; liver - adenoma and focus of cellular alteration	X
16094	73	C4/C4	M	Testis - rare multinucleate cells, <10% of tubules lined by single layer vacuolated Sertoli cells; Spleen - marked myeloid hyperplasia and splenomegaly; haired skin - infundibular keratinizing acanthoma; locally extensive hepatic necrosis; peritonitis and pancreatitis;
11104	106	C4/C4	M	Liver - hepatocellular carcinoma; testis - focal hemangioma with fibrin thrombin, mild degeneration	X
11105	106	C4/C4	M	Testis - severe degeneration, most tubules lined by single layer of vacuolated sertoli cells, focal cavernous hemangioma
20345	34	C4/XH	M	expanded T cell areas in spleen, lymph nodes, thymus
20346	34	C4/XH	M	spleen - mild lymphoid hyperplasia
20389	29	C4/XH	M	Lymph nodes, thymus - lymphoma	X
20393	31	C4/XH	M	Subcutis - follicular cyst; lymphoid hyperplasia in spleen
20689	30	C4/XH	M	Spleen - red pulp mildy expanded by extramedullary hyperplasia(EMH)
20690	26	C4/XH	M	liver - multifocal telangiectasia; lymph node - mild expansion of paracortex
20691	26	C4/XH	M	spleen - mild expansion of red pulp (EMH) and white pulp (lymphoid hyperplasia)
20998	45	C4/XH	M	Lung - adenoma; lymph nodes - many hemosiderin laden macrophages in sinuses	X
20999	45	C4/XH	M	Liver - adenoma	X
21001	48	C4/XH	M	lymph nodes - increased hemosiderin laden macrophages in one node
20329	33	XH/XH	M	Liver - centrilobular hepatocytes large and vacuolated, multiple foci of necrotizing hepatitis; spleen - lymphoid hyperplasia and increased EMH
